# Supplementary material for: A New HEK293 Cell with CR2 Region of E1A Gene Deletion Prevents the Emergence of Replication-Competent Adenovirus
Source: Cancers (Basel). 2023 Dec 5;15(24):5713. doi: 10.3390/cancers15245713 (PMC10742158; doi:10.3390/cancers15245713)
Supplement: Supplementary file 1 [file cancers-15-05713-s001.zip]

Archive with 1 entries (1 files):
- cancers-2696071-supplementary.pdf
